# Supplementary material for: Interpreting hand grip strength in hospital employees with post-COVID syndrome compared to non-infected controls: a case-control study
Source: Sci Rep. 2026 May 9;16:14725. doi: 10.1038/s41598-026-51666-w (PMC13161236; doi:10.1038/s41598-026-51666-w)
Supplement: Supplementary file 2 — Supplementary Material 3 [file 41598_2026_51666_MOESM2_ESM.zip]

Archive with 6 entries (5 files):
- RCode_Tack/
- RCode_Tack/Bootstrap_Results.RData
- RCode_Tack/HALE_Analyses.R
- RCode_Tack/HALE_HGS_Model.R
- RCode_Tack/HALE_PCS_Models_boot.R
- RCode_Tack/HALE_Tack_data.RData
