# Supplementary material for: Interpreting hand grip strength in hospital employees with post-COVID syndrome compared to non-infected controls: a case-control study
Source: Sci Rep. 2026 May 9;16:14725. doi: 10.1038/s41598-026-51666-w (PMC13161236; doi:10.1038/s41598-026-51666-w)
Supplement: Supplementary file 2 — Supplementary Material 3 [file 41598_2026_51666_MOESM2_ESM.zip › RCode_Tack/HALE_Analyses.R]

###########################################################################
###                                                                     ###
###                          ANALYSES                                   ###
###                                                                     ###
###########################################################################


# load data:
load("HALE_Tack_data.RData", verbose = TRUE)

s1 <- grep("measurement 1\\.", names(x), value = TRUE)[1:10]
s2 <- grep("measurement 2\\.", names(x), value = TRUE)[1:10]

x$"Fmax1" <- apply(x[, s1], 1, max)
x$"Fmax2" <- apply(x[, s2], 1, max)

x$"Fmin1" <- apply(x[, s1], 1, min)
x$"Fmin2" <- apply(x[, s2], 1, min)

x$"Fmean1" <- apply(x[, s1], 1, mean)
x$"Fmean2" <- apply(x[, s2], 1, mean)


###########################################################################
###                                                                     ###
###                              FIGURE 1                               ###
###                                                                     ###
###########################################################################


grafik <- function(i, data, col = c("black", "darkgrey"), 
            lty = c(1, 2), pch = c(16, 15), shift = 0.15, ...){
    sex <- names(data)[i]
    alldat <- do.call("rbind", data)
    dat <- split(data[[i]], ~ session + Infection)
    
    ylim <- range(unlist(alldat[, c("Lower", "Upper")]))

    plot(NULL, xlim = c(0.5,10.5), ylim = ylim, xaxt = "n", yaxt = ifelse(i == 2, "n", "s"),
            xlab = "measurement number", 
            ylab = ifelse(i == 2, "", "force measurement"), xpd = NA)
    mtext(side = 3, line = 0.2, font = 2, cex = par("cex.main"),
            text = gsub("\\b(\\w)", "\\U\\1",  sex, perl=TRUE))
    axis(1, at = 1:10)
    coli <- rep(col, 2)
    ltyi <- rep(lty, 2)
    pchi <- rep(pch, each = 2)
    shifti <- sort(rep(c(-1,1), each = 2) * rep(c(1,2),2) * shift)

    for(j in 1:length(dat)){
        lines(1:10+shifti[j], dat[[j]]$mean, type = "b", 
                 col = coli[j], pch = pchi[j], lty = ltyi[j])
    
        arrows(1:10+shifti[j], dat[[j]]$Lower, 1:10+shifti[j], dat[[j]]$Upper,
                     length=0.05, angle=90, code=3, col = coli[j])
    
    }
}

str(HGSstat)

col <- c("black", "darkgrey")
lty <- c(1, 2)
pch <- c(16, 15)

op <- par(mfrow = c(1,2), mar = c(8, 0, 1.2, 0.3), oma = c(0, 4.2, 0, 0),
     cex.axis = 1, cex.lab = 1, las = 1, cex.main = 1)
grafik(i = 1, data = HGSstat, col = col, lty = lty, pch = pch)
grafik(i = 2, data = HGSstat, col = col, lty = lty, pch = pch)

coli <- rep(col, 2)
ltyi <- rep(lty, 2)
pchi <- rep(pch, each = 2)

L <- legend("bottomleft", inset = c(-0.7, -0.3),
         legend = c("HC first session", "HC second session", "PCS first session","PCS second session"), 
         pch=pchi, col = coli, lty = ltyi, bty = "n", ncol = 2, xpd = NA, cex = 1)

par(op)


###########################################################################
###                                                                     ###
###                       CORRELATIONS                                  ###
###                                                                     ###
###########################################################################

vars <- c("3.1.0 Bell-Score value", "2.8.3 total fulfilled points")
y <- c("Fmin1", "Fmin2", "Fmean1", "Fmean2", "Fmax1", "Fmax2")

tmp <- x[,c(vars, y)]
names(tmp)[names(tmp) == "3.1.0 Bell-Score value"] <-  "Bell Score" 
names(tmp)[names(tmp) == "2.8.3 total fulfilled points"] <-  "ME/CFS Score" 

str(tmp)

cors <- do.call("rbind", lapply(y, function(yy) 
    data.frame(Var1 = yy, Var2 = c("Bell Score", "ME/CFS Score"), 
      "Pearson Correlation" = cor(tmp[, c(yy, "Bell Score", "ME/CFS Score")])[2:3, 1],
      check.names = FALSE)
))
rownames(cors) <- NULL
cors
