# Supplementary material for: Interpreting hand grip strength in hospital employees with post-COVID syndrome compared to non-infected controls: a case-control study
Source: Sci Rep. 2026 May 9;16:14725. doi: 10.1038/s41598-026-51666-w (PMC13161236; doi:10.1038/s41598-026-51666-w)
Supplement: Supplementary file 2 — Supplementary Material 3 [file 41598_2026_51666_MOESM2_ESM.zip › RCode_Tack/HALE_HGS_Model.R]

###########################################################################
###                                                                     ###
###                           HGS MODEL                                 ###
###                                                                     ###
###########################################################################


# load data:
load("HALE_Tack_data.RData", verbose = TRUE)


###########################################################################
###                                                                     ###
###                              MODELS                                 ###
###                                                                     ###
###########################################################################

library(lmerTest)

# Linear Mixed Models for Hand Grip Strength - Adjustment for Sex and Age"


## Model without age and sex
summary(mod_1 <- lmer(`force measurement` ~ session * Infection *  `measurement number` 
               + (1+`measurement number`|`Serial number`),
        data = longer,
        control = lmerControl(optimizer = "bobyqa", optCtrl = list(maxfun=10^9))))

## Model without age
summary(mod_2 <- lmer(`force measurement` ~ session * Infection *  `measurement number` 
              + sex * Infection 
              + (1 + `measurement number`|`Serial number`),
        data = longer,
        control = lmerControl(optimizer = "bobyqa", optCtrl = list(maxfun=10^9))))

## Model without sex
summary(mod_3 <- lmer(`force measurement` ~ session * Infection *  `measurement number` 
              + age * Infection 
              + (1 + `measurement number`|`Serial number`),
              data = longer,
              control = lmerControl(optimizer = "bobyqa", optCtrl = list(maxfun=10^9))))

## Full Model
summary(mod_4 <- lmer(`force measurement` ~ session * Infection *  `measurement number` 
              + (age + sex) * Infection + sex * age + 
              + (1+`measurement number`|`Serial number`),
        data = longer,
        control = lmerControl(optimizer = "bobyqa", optCtrl = list(maxfun=10^9))))


## Model Coefficients 
c_mod_1 <- coef(summary(mod_1))
c_mod_2 <- coef(summary(mod_2))
c_mod_3 <- coef(summary(mod_3))
c_mod_4 <- coef(summary(mod_4))

# rows of interest
ROI <- rownames(c_mod_4)[c(3,7,9,13, 6,11,5,10,12, 2,4,8)]

## Add emty columns for model 1-3
add_1 <- ROI[!(ROI %in% rownames(c_mod_1))]
c_mod_1 <- rbind(c_mod_1, matrix(nrow = length(add_1), ncol = ncol(c_mod_1), 
                                 dimnames = list(add_1, NULL)))
add_2 <- ROI[!(ROI %in% rownames(c_mod_2))]
c_mod_2 <- rbind(c_mod_2, matrix(nrow = length(add_2), ncol = ncol(c_mod_2), 
                                 dimnames = list(add_2, NULL)))
## Add emty columns for model 1-3
add_3 <- ROI[!(ROI %in% rownames(c_mod_3))]
c_mod_3 <- rbind(c_mod_3, matrix(nrow = length(add_3), ncol = ncol(c_mod_3), 
                                 dimnames = list(add_3, NULL)))

TAB <- sapply(list(c_mod_1, c_mod_2, c_mod_3, c_mod_4), function(c_mod){
  paste0(round(c_mod[ROI,"Estimate"],2), " (", round(c_mod[ROI,"Std. Error"],2),
         ")", ifelse(c_mod[ROI, "Pr(>|t|)"]<= 0.01, "**", 
                     ifelse(c_mod[ROI, "Pr(>|t|)"]<= 0.01, "*", "")))})
TAB[TAB == "NA (NA)NA"] <- "-"
rownames(TAB) <- ROI

colnames(TAB) <- c("Unadjusted Model", "No age", "No sex", "Full Model")
rownames(TAB) <- c("SARS-CoV-2 infection",
                   "SARS-CoV-2 infection : Session",
                   "SARS-CoV-2 infection : meas. no",
                   "SARS-CoV-2 infection : Session : meas. no",
                   "sex",
                   "sex : SARS-CoV-2 infection",
                   "age",
                   "age : SARS-CoV-2 infection",
                   "sex : age",
                   "Session",
                   "meas. no",
                   "Session : meas. no")

(TAB <- as.data.frame(TAB, check.names = FALSE))


###########################################################################
###                                                                     ###
###           POST - HOC - TEST FULL MODELL                             ###
###                                                                     ###
###########################################################################

library(emmeans)

rbind(emmeans(mod_4,  revpairwise ~ Infection, by = c("measurement number", "session"),
        cov.reduce = list("measurement number" = function(x) c(1,10)),
        infer = c(TRUE, TRUE), adjust = "bonferroni")$contrasts)
        
rbind(emmeans(mod_4,  revpairwise ~ session, by = c("measurement number", "Infection"),
        cov.reduce = list("measurement number" = function(x) c(1,10)),
        infer = c(TRUE, TRUE), adjust = "bonferroni")$contrasts)

rbind(emmeans(mod_4,  revpairwise ~ `measurement number`, by = c("session", "Infection"),
        cov.reduce = list("measurement number" = function(x) c(1,10)),
        infer = c(TRUE, TRUE), adjust = "bonferroni")$contrasts)


rbind(emmeans(mod_4,  revpairwise ~ Infection, by = c("age", "sex"),
        cov.reduce = list("age" = function(x) c(25,55)),
        infer = c(TRUE, TRUE), adjust = "bonferroni")$contrasts)
        
rbind(emmeans(mod_4,  revpairwise ~ sex, by = c("age", "Infection"),
        cov.reduce = list("age" = function(x) c(25,55)),
        infer = c(TRUE, TRUE), adjust = "bonferroni")$contrasts)
           
rbind(emmeans(mod_4,  revpairwise ~ age, by = c("sex", "Infection"),
        cov.reduce = list("age" = function(x) c(25,55)),
        infer = c(TRUE, TRUE), adjust = "bonferroni")$contrasts)
           
           
###########################################################################
###                                                                     ###
###                        MODEL FIGURES                                ###
###                                                                     ###
###########################################################################

library(ggplot2)

plotfun <- function(mod, col = c("#80BA26", "red")){

    ggtext <- element_text(size = 10)
    cr <- list("measurement number" = function(x) seq(1, 10, le = 20))

    em <- emmeans(mod, ~ Infection + `measurement number` | session, cov.reduce = cr)
    
    plotcode <- emmip(em, Infection ~ `measurement number` | session, 
            CIs = TRUE,  ylab = "predicted force", facetlab = "label_both", plotit = FALSE) 
    
    
    names(plotcode)[names(plotcode) == "Infection"] <- " "
    attr(plotcode, "vars")$tvars <- " "
    attr(plotcode, "labs")$tlab <- " "
    
    plotcode <- emmip_ggplot(plotcode, CIarg = list(col = NA), style = "numeric", facetlab = "label_both",
                linearg = list(linetype = "solid", lwd = 1.2)) +
        scale_color_manual(values = col) +
        geom_ribbon(aes(group = ` `, ymin = LCL, ymax = UCL, fill = ` `), linetype = 0, alpha = 0.3)  +
        scale_fill_manual(values = col) +
        theme_bw() + 
        theme(legend.position = "top", axis.title = ggtext, legend.text = ggtext, legend.title = ggtext) +
        scale_x_discrete(limits = as.character(1:10)) 

    plotcode
}

## 1. Plot (unadjusted Model)
plotfun(mod_1)

## 2. Plot (Model without age)
plotfun(mod_2)

## 3. Plot (Model without sex)
plotfun(mod_3)

## 4. Plot (Full Model)
plotfun(mod_4)
