# Supplementary material for: Interpreting hand grip strength in hospital employees with post-COVID syndrome compared to non-infected controls: a case-control study
Source: Sci Rep. 2026 May 9;16:14725. doi: 10.1038/s41598-026-51666-w (PMC13161236; doi:10.1038/s41598-026-51666-w)
Supplement: Supplementary file 2 — Supplementary Material 3 [file 41598_2026_51666_MOESM2_ESM.zip › RCode_Tack/HALE_PCS_Models_boot.R]

###########################################################################
###                                                                     ###
###                          PCS MODELS                                 ###
###                                                                     ###
###########################################################################


# load data:
load("HALE_Tack_data.RData")

Daten <- Daten[which(Daten$sex == "female"),]
long <- long[which(long$sex == "female"),]
longer <- longer[which(longer$sex == "female"),]
dat <- dat[which(dat$sex == "female"),]

library(lmerTest)
library(pROC)

response <- "had infection with SARS-CoV-2"  # PCS
glmercontrol <- glmerControl(optimizer = "bobyqa", optCtrl = list(maxfun=10^9))
glmcontrol <- glm.control(epsilon = 1e-8, maxit = 100, trace = FALSE)

###########################################################################
###                                                                     ###
###                           FUNCTIONS                                 ###
###                                                                     ###
###########################################################################

library(pROC)

ROC <- function(mod, mark.best = TRUE, auc=TRUE, pred, response, plot = TRUE,...){
    
    data <- model.frame(mod)
    if(missing(response)) response <- gsub("`", "", as.list(formula(mod))[[2]])
    if(missing(pred)) pred <- prediction(mod, prediction.type="marginal")$marginal
    rocdat <- roc(data[, response], pred, percent=TRUE, ...)
    th <- coords(rocdat, x="best")

    if(plot){
        op <- par(las=1)
        on.exit(par(op, no.readonly = TRUE))

        if(mark.best){
             leg <- function(){ graphics:::legend("bottomright", 
                        legend = paste0("Area under the curve: AUC = ", 
                                round(auc(rocdat, x="best"),3)), bty="n")}

            plot(rocdat, panel.first = list(abline(v=th$specificity, h = th$sensitivity, 
                        col="lightgrey", lty=2), leg()))
            axis(3, at=th$specificity, labels=round(th$specificity, 1), line=1)
            axis(2, at=th$sensitivity, labels=round(th$sensitivity, 1), line=0)
        }
        else plot(rocdat)
    }
    return(rocdat)
}


accuracy01 <- function(y, pred, measures = c("Event Rate", "Accuracy", "Error Rate", 
                           "Sensitivity", "Specificity"), ...){
    measures <- match.arg(measures, choices=c("Event Rate", "Accuracy", "Error Rate", 
                            "Sensitivity", "Specificity"), several.ok = TRUE)
    
    co <- table(pred, y)

    res <- data.frame(
        "Event Rate" = mean(y == "yes"),
        Accuracy = sum(diag(co))/sum(co),
        "Error Rate" = (1-sum(diag(co))/sum(co)),
        Specificity =co[1,1]/sum(co[,1]),
        Sensitivity = co[2,2]/sum(co[,2]),
        check.names=FALSE)
    
    return(res * 100)
}

getAcc <- function(model, B, OOB, ID, ids, control, plot = FALSE, ...){
    
    merMod <- inherits(model, "merMod")
    if(missing(control)){
        control <- if(!merMod) glm.control() else glmerControl()
    }
    data <- model.frame(model)
    if(missing(ids)) ids <- unique(data[, ID])
    if(missing(ID)){
        data$ID <- ids
        ID <- "ID"
    }
    y <- all.vars(formula(model))[1]

    bresnam <- c("Bootstrap Threshold", "Bootstrap Specificity", "Bootstrap Sensitivity")
    oobresnam <- c("OOB Event Rate", "OOB Accuracy", "OOB Error Rate", "OOB Specificity", "OOB Sensitivity")
    res <- data.frame(matrix(NA, nrow=ncol(B), ncol = 9))
    names(res) <- c("Error", bresnam, oobresnam)
    res$Error <- FALSE
    
    for(i in 1:ncol(B)){
        cat(i, "\n"); flush.console()
        
        ### train model on training data:
        train <- data[which(data[, ID] %in% ids[B[,i]]),,drop = FALSE]
        modi <- try(update(model, data = train, control = control), silent = TRUE)
        
        if(inherits(modi, "try-error")){  # 
            res$Error[i] <- TRUE
            next
        }
        conv <- if(merMod) c(modi@optinfo$conv$opt, modi@optinfo$conv$lme4$code) == 0L
                else modi$converged
        if(any(!conv)){ 
            res$Error[i] <- TRUE
            next
        }
        
        ### optim threshold:
        trainpred <- predict(modi, re.form = NA, type = "response")
        roc <- ROC(modi, mark.best = TRUE, auc = TRUE, pred = trainpred, response = y, plot = plot)
        th <- coords(roc, x = "best", best.method = "youden")
        
        if(nrow(th) > 1){
            th <- th[which.max(th$specificity),,drop=FALSE]   # fovor specificity
        }

        res[i, bresnam] <- th
        
        ### test model on (out of bag) test data:
        test <- data[which(data[, ID] %in% ids[OOB[[i]]]),,drop = FALSE]
        pred <- predict(modi, newdata = test, re.form = NA, type = "response")
        if(merMod){
            predmean <- aggregate(pred, by = test[,"Serial number", drop = FALSE], FUN = mean)
            test2 <- unique(test[, c(y, ID), drop = FALSE])
            test <- test2[order(test2[, ID]), , drop = FALSE]
            pred <- predmean[,ncol(predmean)]
        }
        
        acc <- accuracy01(y = test[,y], 
                pred = factor(pred > th$threshold, levels = 0:1, labels = c("no", "yes")))
        
        res[i, oobresnam] <- acc
    }
    res
}
    


###########################################################################
###                                                                     ###
###              1. Bootstrap-Samples and Out of bag - Samples          ###
###                                                                     ###
###########################################################################

n <- nrow(Daten)

set.seed(2026)
B <- replicate(500, sample(1:n, size = n, replace = TRUE))

Btab <- apply(B, 2, function(x) table(Daten[x, "had infection with SARS-CoV-2"]))

### Out of Bag:
OOB <- lapply(1:ncol(B), function(i) (1:n)[!(1:n) %in% B[,i]])

   
###########################################################################
###                                                                     ###
###              2. BOOTSTRAP GLMER/GLM                                 ###
###                                                                     ###
###########################################################################

### GLMMs: all HGS observations from session 1 and/or 2
glmmres1 <- NULL
vars1 <- c("force measurement", "measurement 1", "measurement 2")
labs1 <- c("Fsession1&2", "Fsession1", "Fsession2")

form <- `had infection with SARS-CoV-2` ~ age + (1|`Serial number`)

for(i in 1:length(vars1)){
    cat(vars1[i], "\n")
    fa <- update(form, formula(paste0(". ~ . + `", vars1[i], "`")))
    summary(mod <- glmer(fa, data = if(i == 1) longer else long, family = binomial))
    (tmp <- try(getAcc(mod, B = B, OOB = OOB, ID = "Serial number"))) 
    tmp <- cbind("HGS Statistic"  = labs1[i], tmp)
    glmmres1 <- rbind(glmmres1, tmp)
}


### GLMMs: HGS statistics from session 1 and 2
glmmres2 <- NULL
vars2 <- c("Mean force", "Minimal force", "Maximal force")
labs2 <- c("Fmean1&2", "Fmin1&2", "Fmax1&2")

form <- `had infection with SARS-CoV-2` ~ age + (1|`Serial number`)

for(i in 1:length(vars2)){
    cat(vars2[i], "\n")
    fa <- update(form, formula(paste0(". ~ . + `", vars2[i], "`")))
    summary(mod <- glmer(fa, data = dat, family = binomial))
    (tmp <- try(getAcc(mod, B = B, OOB = OOB, ID = "Serial number"))) 
    tmp <- cbind("HGS Statistic"  = labs2[i], tmp)
    glmmres2 <- rbind(glmmres2, tmp)
}


#### GLMs:
vars3 <- c(colnames(Daten)[grep("max\\. force 1", colnames(Daten)):ncol(Daten)], 
                "fatigue ratio 1", "fatigue ratio 2", "recovery ratio")
vars3 <- vars3[vars3 != "Serial number"]
form <- `had infection with SARS-CoV-2` ~ age

labs3 <- c('Fmax1', 'Fmax2', 'Fmax', 
        'Fmin1', 'Fmin2', 'Fmin', 
        'Fmean1', 'Fmean2', 'Fmean', 
        'Fmean-diff', 'Fmax-diff', 'Fmin-diff', 
        'Fdiff1', 'Fdiff2', 
        'Fchange1', 'Fchange2', 'Fchange', 
        'Fratio', 
        'Fratio-mean', 
        'variation coefficient 1', 
        'variation coefficient 2', 
        'fatigue ratio 1', 'fatigue ratio 2', 
        'recovery ratio')

glmres <- NULL

for(i in 1:length(vars3)){
    cat(vars3[i], "\n")
    fa <- update(form, formula(paste0(". ~ . + `", vars3[i], "`")))
    mod <- glm(fa, data = Daten, family = binomial)
    tmp <- try(getAcc(mod, B = B, OOB = OOB, ids = Daten$"Serial number"))
    tmp <- cbind("HGS Statistic"  = labs3[i], tmp)
    glmres <- rbind(glmres, tmp)
}


bootres <- rbind(glmmres1, glmmres2, glmres)
lab <- c(labs1, labs2, labs3)
names(lab) <- c(vars1, vars2, vars3)

glmmVars <- c(labs1, labs2)
glmVars <- labs3

###########################################################################
###                                                                     ###
###                             SAVE RESULTS                            ###
###                                                                     ###
###########################################################################

# save(bootres, lab, glmmVars, glmVars, Daten, dat, long, longer, file = "Bootstrap_Results.RData")


###########################################################################
###                                                                     ###
###                             RESULTS                                 ###
###                                                                     ###
###########################################################################

# load results:
load("Bootstrap_Results.RData", verbose = TRUE)

(Errors <- aggregate(Error ~ `HGS Statistic`, data = bootres, FUN = sum))
(N <- aggregate(Error ~ `HGS Statistic`, data = bootres, FUN = function(x) 500-sum(x)))
names(N)[2] <- "N"

# OOB Accuracy:
(Accu <- aggregate(`OOB Accuracy` ~ `HGS Statistic`, data = bootres, FUN = mean))
Accu[order(Accu[,ncol(Accu)], decreasing = TRUE), ]

# OOB Specificity:
(Speci <- aggregate(`OOB Specificity` ~ `HGS Statistic`, data = bootres, FUN = mean))
Speci[order(Speci[,ncol(Speci)], decreasing = TRUE), ]

# OOB Sensitivity:
(Sensi <- aggregate(`OOB Sensitivity` ~ `HGS Statistic`, data = bootres, FUN = mean))
Sensi[order(Sensi[,ncol(Sensi)], decreasing = TRUE), ]

### Table: ordered by accuracy
o <- order(Accu[,ncol(Accu)], decreasing = TRUE)
(tab <- cbind(N, Accu[, 2, drop = FALSE], Speci[, 2, drop = FALSE], Sensi[, 2, drop = FALSE]))
(tab <- tab[o,])


### Figure: ordered by accuracy
op <- par(mfrow = c(1,3), mar = c(4.4, 0, 0, 0.5), oma = c(0, 13, 0.2, 4), las = 1,
    cex.axis = 1.5, cex.lab = 1.5)

yy <- nrow(tab):1

plot(tab[, "OOB Accuracy"], yy, pch = 8, xlim = c(0,100), 
        xlab = "mean OOB Accuracy [%]", yaxt = "n", 
        panel.first = {abline(v=axTicks(1), h = yy, col = "lightgrey")})
mtext(side = 2, at = yy, text = tab[,1], line = 0.2)

plot(tab[, "OOB Specificity"], yy, pch = 15, xlim = c(0,100), 
        xlab = "mean OOB Specificity [%]", yaxt = "n",
        panel.first = {abline(v=axTicks(1), h = yy, col = "lightgrey")})
plot(tab[, "OOB Sensitivity"], nrow(tab):1, pch = 15, xlim = c(0,100), 
        xlab = "mean OOB Sensitivity [%]", yaxt = "n",
        panel.first = {abline(v=axTicks(1), h = yy, col = "lightgrey")})

mtext(side = 4, at = yy, text = paste0("N = ", tab[,"N"]), line = 0.2, cex = 0.75)

par(op)


###########################################################################
###                                                                     ###
###                    MODELS Fmax1 AND Fmin2                           ###
###                                                                     ###
###########################################################################

summary(mod <- glm(`had infection with SARS-CoV-2` ~ age + `max. force 1`, 
                data = Daten, family = binomial))


summary(mod <- glm(`had infection with SARS-CoV-2` ~ age + `min. force 2`, 
                data = Daten, family = binomial))
